# Supplementary material for: Investigation on the Potential Correlation Between TP53 and Esophageal Cancer
Source: Front Cell Dev Biol. 2021 Oct 27;9:730337. doi: 10.3389/fcell.2021.730337 (PMC8578720; doi:10.3389/fcell.2021.730337)
Supplement: Supplementary Table 1 — GSEA of pathways significantly represented in ESCA. [file Table_1.XLS]

## Sheet: Sheet1
NAME	GS<br> follow link to MSigDB	GS DETAILS	SIZE	ES	NES	NOM p-val	FDR q-val	FWER p-val	RANK AT MAX	LEADING EDGE
KEGG_SPLICEOSOME	KEGG_SPLICEOSOME	Details ...	127	0.698226	2.14821	0	0.0295366	0.016	11725	tags=74%, list=21%, signal=94%
KEGG_HOMOLOGOUS_RECOMBINATION	KEGG_HOMOLOGOUS_RECOMBINATION	Details ...	28	0.733232	1.94677	0	0.0669892	0.147	9640	tags=68%, list=17%, signal=82%
KEGG_BASE_EXCISION_REPAIR	KEGG_BASE_EXCISION_REPAIR	Details ...	35	0.7373	2.0153	0.00193424	0.0797326	0.074	5403	tags=57%, list=10%, signal=63%
KEGG_NUCLEOTIDE_EXCISION_REPAIR	KEGG_NUCLEOTIDE_EXCISION_REPAIR	Details ...	44	0.666192	1.94858	0.00193424	0.0813869	0.141	9219	tags=61%, list=17%, signal=74%
KEGG_RNA_DEGRADATION	KEGG_RNA_DEGRADATION	Details ...	59	0.588234	1.969	0.00373832	0.0924235	0.123	14332	tags=63%, list=26%, signal=85%
KEGG_DNA_REPLICATION	KEGG_DNA_REPLICATION	Details ...	36	0.789787	1.89417	0.00382409	0.0712699	0.208	5403	tags=72%, list=10%, signal=80%
KEGG_MISMATCH_REPAIR	KEGG_MISMATCH_REPAIR	Details ...	23	0.78217	1.94621	0.00386847	0.0558243	0.147	6761	tags=65%, list=12%, signal=74%
KEGG_SMALL_CELL_LUNG_CANCER	KEGG_SMALL_CELL_LUNG_CANCER	Details ...	84	0.578269	1.90952	0.004	0.0720447	0.19	15356	tags=67%, list=28%, signal=92%
KEGG_CYSTEINE_AND_METHIONINE_METABOLISM	KEGG_CYSTEINE_AND_METHIONINE_METABOLISM	Details ...	34	0.50798	1.74073	0.00776699	0.159597	0.425	3978	tags=29%, list=7%, signal=32%
KEGG_BASAL_TRANSCRIPTION_FACTORS	KEGG_BASAL_TRANSCRIPTION_FACTORS	Details ...	35	0.543107	1.79162	0.0131579	0.132631	0.348	12035	tags=54%, list=22%, signal=69%
KEGG_ONE_CARBON_POOL_BY_FOLATE	KEGG_ONE_CARBON_POOL_BY_FOLATE	Details ...	17	0.645515	1.71994	0.0176471	0.16028	0.454	9173	tags=59%, list=17%, signal=71%
KEGG_BASAL_CELL_CARCINOMA	KEGG_BASAL_CELL_CARCINOMA	Details ...	55	0.586963	1.82195	0.0179641	0.115036	0.306	8096	tags=38%, list=15%, signal=45%
KEGG_GLYCOSPHINGOLIPID_BIOSYNTHESIS_GANGLIO_SERIES	KEGG_GLYCOSPHINGOLIPID_BIOSYNTHESIS_GANGLIO_SERIES	Details ...	15	0.625409	1.67376	0.0198807	0.206983	0.528	8331	tags=47%, list=15%, signal=55%
KEGG_GLYCOSAMINOGLYCAN_BIOSYNTHESIS_HEPARAN_SULFATE	KEGG_GLYCOSAMINOGLYCAN_BIOSYNTHESIS_HEPARAN_SULFATE	Details ...	26	0.528048	1.64216	0.0200401	0.196204	0.577	11088	tags=46%, list=20%, signal=58%
KEGG_GLIOMA	KEGG_GLIOMA	Details ...	65	0.443187	1.55872	0.0215264	0.21231	0.681	11103	tags=38%, list=20%, signal=48%
KEGG_PROSTATE_CANCER	KEGG_PROSTATE_CANCER	Details ...	89	0.46663	1.73253	0.0216535	0.157366	0.436	14690	tags=55%, list=27%, signal=75%
KEGG_THYROID_CANCER	KEGG_THYROID_CANCER	Details ...	29	0.496835	1.6059	0.024948	0.198839	0.623	4130	tags=24%, list=7%, signal=26%
KEGG_RIBOFLAVIN_METABOLISM	KEGG_RIBOFLAVIN_METABOLISM	Details ...	16	0.546288	1.63401	0.0262097	0.195846	0.586	10381	tags=50%, list=19%, signal=62%
KEGG_NOTCH_SIGNALING_PATHWAY	KEGG_NOTCH_SIGNALING_PATHWAY	Details ...	47	0.475511	1.65862	0.0263158	0.197685	0.548	6888	tags=32%, list=12%, signal=36%
KEGG_COLORECTAL_CANCER	KEGG_COLORECTAL_CANCER	Details ...	62	0.483559	1.67254	0.0264228	0.194989	0.53	6137	tags=32%, list=11%, signal=36%
KEGG_P53_SIGNALING_PATHWAY	KEGG_P53_SIGNALING_PATHWAY	Details ...	68	0.436714	1.53823	0.0304878	0.200456	0.708	8314	tags=35%, list=15%, signal=41%
KEGG_PATHWAYS_IN_CANCER	KEGG_PATHWAYS_IN_CANCER	Details ...	325	0.400174	1.57011	0.0307377	0.20483	0.667	13147	tags=43%, list=24%, signal=56%
KEGG_CELL_CYCLE	KEGG_CELL_CYCLE	Details ...	124	0.554256	1.78704	0.0311891	0.123718	0.354	10217	tags=48%, list=18%, signal=59%
KEGG_CHRONIC_MYELOID_LEUKEMIA	KEGG_CHRONIC_MYELOID_LEUKEMIA	Details ...	73	0.449361	1.55368	0.0368852	0.210964	0.689	12108	tags=47%, list=22%, signal=60%
KEGG_MAPK_SIGNALING_PATHWAY	KEGG_MAPK_SIGNALING_PATHWAY	Details ...	267	0.345366	1.48227	0.0401606	0.244146	0.782	12023	tags=36%, list=22%, signal=46%
KEGG_PURINE_METABOLISM	KEGG_PURINE_METABOLISM	Details ...	158	0.415966	1.60688	0.0462777	0.206974	0.623	6708	tags=32%, list=12%, signal=37%
